# Supplementary material for: Ammonium and nitric oxide condition the establishment of Arabidopsis Ler/Kas-2 immune-related hybrid incompatibility
Source: Planta. 2022 Sep 10;256(4):76. doi: 10.1007/s00425-022-03990-4 (PMC9464153; doi:10.1007/s00425-022-03990-4)
Supplement: Supplementary file 1 — Supplementary file1 (XLSX 10 KB) [file 425_2022_3990_MOESM1_ESM.xlsx]

## Sheet: Table S1
		0.5x Hoagland's	0.5x Murashige and Skoog	Low ammonium 0.5 x Murashige and Skoog
Macronutrients	NH4NO3	1 mM	10.31 mM	1 mM
	KNO3	2 mM	9.40 mM	9.40 mM
	CaCl2	0 mM	1.50 mM	1.50 mM
	MgSO4 ·7H20	500 µM	750 µM	750 µM
	KH2PO4	1 mM	630 µM	630 µM
	Ca(NO3)2·2H2O	2 mM	0 mM	0 mM
	KI	0 mM	2.5 µM	2.5 µM
Micronutrients	Fe- EDDHA	19 µM	50 µM	50 µM
	H3BO3	9 µM	50.14 µM	50.14 µM
	MnSO4·H2O	15 µM	50 µM	50 µM
	ZnSO4·7H2O	5 µM	14.96 µM	14.96 µM
	CuSO4	5 µM	0.05 µM	0.05 µM
	CoCl2	0.3 µM	0.06 µM	0.06 µM
	Na2MoO3·2 H2O	0.9 µM	0.52 µM	0.52 µM
Vitamins	Glycine	0 µM	13.32 µM	13.32 µM
	myo-Inositol	0 µM	277.47 µM	277.47 µM
	Nicotinic acid	0 µM	2.03 µM	2.03 µM
	Pyridoxine HCl	0 µM	1.22 µM	1.22 µM
	Thiamine HCl	0 µM	0.15 µM	0.15 µM
